# Supplementary material for: Breast cancer awareness, risk factors and screening practices among future health professionals in Ghana: A cross-sectional study
Source: PLoS One. 2021 Jun 24;16(6):e0253373. doi: 10.1371/journal.pone.0253373 (PMC8224936; doi:10.1371/journal.pone.0253373)
Supplement: S1 Data — (XLS) [file pone.0253373.s001.xls]

## Sheet: Sheet1
prgm	level of study	type of student	Age	Religion	Have you ever heard Breast cancer	Print media source	Social media soure	Electronic media source	Friends/relative sourc	Teacher	Health facility/ worker source	Ever seen or known someone with Breast cancer	Awareness of BSE	Awareness of CBE	Awareness of Mammography	None	Genetic factors	Drugs	Radiation	Ageing	Female sex	Putting money within brassierre	Lifestyle	Nullparity	Early menses/ late menopause	Obesity	Family history of breast cancer	Don’t know	Lump in breast	Nipple discharge	Swollen nipple	Ulcerated breast	Inverted nipple	Pain in the breast	Redness of breast	Pain in the breast	Nipple itch	Lymph node in armpit	Pulling of nipple	Don’t know	Practiced BSE	Practiced CBE	practiced Mammography	Never done breast screening	Never done BSE before do you have intention of doing it?	If done BSE before what age did you start	Taught by mother	Taught by Teacher	Taught by media
medi-lab	level 300	regular	24	christian	yes	no	no	no	no	no	yes	yes	no	no	yes	no	no	no	no	no	no	no	no	no	no	no	no	yes	no	no	no	no	no	no	no		no	no	no	yes	no	no	yes	no	no	20	no	yes	no
medi-lab	level 200	regular	19	christian	yes	no	yes	yes	no	no	no	yes	no	no	yes	no	yes	no	no	yes	yes	yes	yes	no	no	yes	yes	no	yes	yes	no	yes	yes	yes	no		no	yes	no	no	yes	yes	no	no	yes	17	yes	no	yes
physician asistant	level 100	regular	27	christian	yes	no	no	no	yes	no	no	yes	no	no	yes	no	yes	no	no	no	yes	yes	no	no	no	no	no	no	yes	yes	yes	yes	yes	yes	yes		no	yes	no	no	yes	yes	no	no	yes	20	yes	no	yes
medicine	level 400	regular	27	christian	yes	yes	yes	yes	no	yes	no	yes	yes	yes	yes	no	yes	yes	yes	yes	yes	no	yes	yes	yes	yes	yes	no	yes	yes	no	yes	yes	yes	yes		no	yes	no	no	yes	yes	no	no	no	20	no	yes	yes
midwifery	level 300	regular	21	muslim	yes	no	yes	no	no	yes	yes	yes	yes	no	no	no	yes	yes	no	no	no	no	no	no	no	no	no	no	yes	no	no	no	no	no	no		no	no	no	no	yes	no	no	no	yes	20	no	no	no
nursing	level 400	regular	25	christian	yes	no	no	yes	yes	yes	no	yes	yes	yes	yes	no	yes	no	yes	yes	yes	no	yes	yes	yes	yes	yes	no	yes	yes	no	yes	no	no	no		no	yes	no	no	yes	no	no	no	yes		no	yes	no
medicine	level 400	regular	25	christian	yes	no	yes	yes	yes	yes	yes	yes	yes	yes	yes	no	yes	no	yes	yes	yes	no	no	yes	yes	yes	yes	no	yes	yes	no	no	yes	no	no		no	yes	no	no	yes	yes	no	no	yes	15	no	yes	yes
medicine	level 400	regular	25	christian	yes	no	yes	yes	yes	yes	yes	yes	yes	yes	yes	no	yes	no	no	yes	yes	no	yes	yes	yes	yes	yes	no	yes	yes	no	yes	yes	yes	yes		no	yes	no	no	yes	yes	no	yes	yes	14	no	yes	yes
physician asistant	level 300	regular	25	christian	yes	no	yes	yes	yes	yes	yes	yes	yes	yes	yes	no	yes	yes	yes	yes	yes	no	yes	yes	yes	yes	yes	no	yes	yes	yes	yes	yes	yes	yes		yes	yes	no	no	yes	yes	no	no	no	18	no	yes	yes
medi-lab	level 400	regular	35	christian	yes	no	no	yes	yes	yes	yes	yes	yes	yes	yes	no	yes	no	no	yes	yes	no	yes	no	yes	yes	yes	no	yes	yes	no	yes	yes	yes	no		no	yes	no	no	yes	yes	yes	no	yes	25	no	yes	yes
midwifery	level 400	regular	24	christian	yes	no	no	no	no	yes	no	no	yes	yes	no	no	yes	yes	yes	yes	no	no	no	no	yes	no	yes	no	yes	yes	yes	no	no	yes	no		no	no	no	no	yes	no	no	no	no	18	no	yes	yes
medi-lab	level 400	regular	26	christian	yes	no	yes	yes	yes	yes	no	yes	yes	yes	yes	no	yes	no	no	yes	yes	yes	yes	yes	yes	yes	yes	no	yes	yes	no	yes	no	yes	yes		no	yes	no	no	yes	yes	no	no	yes	18	yes	yes	yes
medicine	level 400	regular	23	christian	yes	no	yes	yes	yes	yes	yes	yes	yes	yes	yes	no	yes	no	yes	yes	yes	no	yes	no	yes	yes	yes	no	yes	yes	yes	yes	yes	yes	yes		no	yes	no	no	yes	no	no	no	yes	18	no	yes	yes
medicine	level 400	regular	23	christian	yes	yes	yes	no	no	yes	yes	yes	yes	yes	yes	no	yes	no	no	yes	yes	no	yes	no	yes	yes	yes	no	yes	yes	no	yes	yes	yes	yes		no	yes	no	no	yes	yes	no	no	no	15	yes	yes	yes
medi-lab	level 400	regular	32	christian	yes	no	yes	no	no	yes	no	yes	no	yes	no	no	yes	yes	yes	yes	yes	yes	yes	yes	yes	yes	yes	no	yes	yes	yes	yes	yes	yes	yes		yes	yes	yes	no	yes	no	yes	yes	yes	20	yes	no	yes
nursing	level 400	regular	25	muslim	yes	no	yes	yes	yes	yes	no	yes	no	no	yes	no	yes	yes	yes	yes	yes	yes	yes	yes	yes	yes	yes	no	yes	yes	yes	yes	yes	yes	yes		yes	yes	yes	no	yes	no	no	no	yes	22	no	yes	no
nursing	level 300	regular	25	christian	yes	no	yes	yes	yes	yes	no	yes	yes	yes	yes	no	yes	no	yes	yes	yes	yes	yes	yes	yes	yes	yes	no	yes	yes	yes	yes	yes	yes	yes		yes	yes	yes	no	yes	yes	no	no	yes	18	yes	yes	no
medicine	level 300	regular	21	christian	yes	no	yes	yes	no	yes	no	no	yes	yes	yes	no	yes	no	no	yes	yes	no	yes	yes	yes	yes	yes	no	yes	yes	no	yes	yes	yes	no		no	yes	no	no	yes	no	no	no	yes	21	no	yes	yes
midwifery	level 400	regular	25	christian	yes	no	no	no	no	yes	no	no	yes	no	no	no	yes	yes	no	no	no	no	no	no	no	no	no	no	yes	yes	no	no	no	no	no		no	no	no	no	yes	no	no	no	no	18	no	yes	no
nursing	level 200	regular	20	muslim	yes	no	yes	yes	no	no	yes	no	yes	no	no	no	yes	no	no	no	yes	no	yes	no	no	yes	yes	no	yes	yes	no	no	no	no	no		no	no	yes	no	yes	no	no	no	yes	18	no	no	yes
nursing	level 200	regular	19	christian	yes	no	no	yes	yes	yes	no	yes	no	yes	yes	no	yes	yes	yes	yes	no	no	yes	yes	yes	no	yes	no	yes	yes	yes	yes	no	no	yes		yes	yes	yes	no	yes	yes	no	no	yes	16	no	no	yes
nursing	level 400	regular	23	christian	yes	yes	no	yes	no	yes	no	yes	yes	yes	yes	no	yes	no	no	yes	yes	no	yes	no	no	no	no	no	no	yes	no	no	no	yes	yes		no	yes	no	no	yes	no	no	no	yes	17	no	yes	yes
nursing	level 400	regular	24	christian	yes	no	no	yes	yes	yes	yes	yes	yes	yes	yes	no	yes	yes	yes	yes	yes	yes	yes	yes	yes	yes	yes	no	yes	yes	yes	yes	yes	yes	yes		yes	yes	yes	no	yes	yes	no	no	yes	15	no	yes	yes
midwifery	level 400	regular	27	christian	yes	no	no	no	no	yes	no	yes	yes	yes	yes	no	yes	yes	yes	no	no	no	yes	no	no	no	yes	no	yes	no	yes	yes	no	yes	yes		no	no	no	no	yes	no	no	no	yes	14	no	yes	no
medi-lab	level 300	regular	24	christian	yes	yes	yes	yes	yes	yes	yes	yes	yes	yes	yes	no	yes	no	yes	yes	yes	no	yes	yes	yes	yes	yes	no	yes	yes	no	yes	yes	yes	yes		yes	yes	yes	no	yes	yes	no	no	no	18	yes	no	yes
medicine	level 100	regular	19	muslim	yes	no	yes	yes	no	yes	yes	no	no	yes	no	no	yes	no	no	yes	yes	yes	yes	no	no	no	yes	no	yes	no	no	no	no	no	no		no	yes	no	no	yes	no	no	no	yes	15	no	no	yes
medicine	level 300	regular	23	christian	yes	no	yes	yes	yes	yes	yes	no	yes	yes	yes	no	yes	no	no	yes	yes	no	yes	yes	yes	yes	yes	no	yes	yes	no	no	yes	no	no		no	yes	no	no	yes	no	no	no	yes	18	no	no	yes
nursing	level 300	regular	22	christian	yes	no	yes	yes	no	yes	no	no	yes	no	yes	no	yes	no	yes	no	yes	no	yes	yes	no	yes	no	no	yes	yes	no	yes	no	yes	yes		yes	no	yes	no	yes	no	no	no	yes	21	no	yes	no
medi-lab	level 400	regular	26	christian	yes	no	yes	yes	yes	yes	yes	yes	yes	yes	yes	no	yes	no	no	yes	yes	yes	yes	yes	yes	yes	yes	no	yes	yes	no	yes	yes	no	yes		no	yes	yes	yes	yes	yes	no	no	yes	18	yes	yes	yes
medi-lab	level 400	regular	22	christian	yes	no	yes	yes	yes	yes	no	yes	yes	yes	yes	no	yes	yes	yes	yes	yes	yes	yes	yes	yes	yes	yes	no	yes	yes	yes	yes	yes	yes	yes		yes	yes	yes	no	yes	no	no	no	no	18	no	yes	yes
midwifery	level 300	regular	24	christian	yes	no	no	no	yes	no	no	yes	yes	no	no	no	yes	yes	yes	yes	yes	yes	yes	yes	yes	yes	yes	no	yes	yes	yes	no	yes	no	no		no	no	yes	no	yes	no	no	no	yes	22	no	yes	no
midwifery	level 300	regular	25	christian	yes	no	yes	no	no	no	no	no	yes	no	no	no	yes	no	no	yes	no	no	no	no	no	no	no	no	yes	no	no	no	no	no	no		no	no	no	no	yes	no	no	no	yes	20	no	no	yes
nursing	level 100	regular	19	christian	yes	no	yes	yes	no	no	no	no	no	yes	yes	no	yes	no	no	yes	yes	no	no	no	no	no	yes	no	yes	yes	no	no	yes	no	no		no	yes	no	no	yes	no	no	no	no	18	no	no	yes
medi-lab	level 100	regular	19	christian	yes	no	yes	yes	yes	no	no	yes	yes	yes	yes	no	yes	yes	yes	yes	yes	yes	yes	no	no	yes	yes	no	yes	yes	no	yes	yes	yes	no		no	yes	no	no	yes	yes	no	no	yes	16	yes	no	no
nursing	level 400	regular	24	christian	yes	no	yes	yes	yes	yes	no	yes	yes	yes	yes	no	yes	no	no	yes	no	yes	yes	no	no	yes	yes	no	yes	yes	no	no	no	yes	no		no	yes	no	no	yes	no	no	no		23	no	yes	yes
medicine	level 200	regular	19	christian	yes	no	no	no	no	yes	no	no	yes	yes	yes	no	yes	no	no	no	no	no	no	no	yes	yes	yes	no	yes	yes	no	yes	yes	no	no		no	yes	no	no	yes	no	no	no	yes	16	yes	yes	no
medicine	level 400	regular	23	christian	yes	no	no	yes	no	yes	no	yes	yes	yes	yes	no	yes	yes	yes	yes	yes	no	yes	yes	yes	yes	yes	no	yes	yes	no	yes	yes	yes	yes		no	yes	no	no	yes	yes	no	no	yes	21	no	yes	yes
midwifery	level 400	regular	25	christian	yes	no	no	no	no	yes	no	no	yes	yes	no	no	yes	yes	yes	no	no	no	no	no	yes	no	yes	no	yes	yes	yes	no	no	no	no		no	yes	no	no	yes	no	no	no		19	no	yes	no
midwifery	level 400	regular	28	christian	yes	no	no	no	no	no	yes	yes	no	no	yes	no	yes	no	no	no	no	no	no	no	no	no	no	no	yes	no	no	no	no	no	no		no	no	no	no	yes	no	no	no	no	25	no	no	yes
medi-lab	level 400	regular	22	christian	yes	no	no	yes	yes	yes	no	yes	yes	yes	yes	no	yes	no	no	yes	yes	yes	yes	yes	yes	yes	yes	no	yes	yes	no	yes	no	no	no		no	yes	no	no	yes	no	no	no	yes	21	no	yes	yes
midwifery	level 300	regular	23	muslim	yes	no	no	no	yes	yes	yes	no	yes	yes	no	no	yes	yes	yes	no	yes	no	no	no	no	no	no	no	yes	yes	yes	yes	no	no	no		no	no	no	no	yes	no	no	no	yes	20	no	yes	yes
midwifery	level 400	regular	20	muslim	yes	no	no	no	no	yes	no	no	yes	yes	no	no	no	no	no	no	yes	no	no	no	yes	yes	yes	no	yes	yes	yes	no	yes	yes	no		yes	no	no	no	yes	no	no	no	no	22	no	yes	no
medi-lab	level 100	regular	18	christian	yes	no	yes	no	yes	no	no	yes	yes	yes	yes	no	yes	no	yes	yes	yes	yes	yes	yes	yes	yes	yes	no	yes	yes	no	no	yes	yes	yes		no	yes	no	no	yes	yes	no	yes	yes	16	no	no	yes
medi-lab	level 400	regular	23	christian	yes	no	yes	yes	no	yes	no	yes	no	no	yes	no	yes	yes	no	yes	yes	no	no	no	no	yes	yes	no	yes	yes	yes	yes	yes	yes	yes		yes	yes	no	no	yes	no	no	no	yes	22	no	yes	no
medi-lab	level 100	regular	20	christian	yes	no	no	no	no	no	yes	no	yes	no	no	no	no	no	no	no	no	no	no	no	no	no	yes	no	no	no	no	no	no	no	no		no	no	no	yes	yes	no	no	no	no	20	no	yes	no
medicine	level 200	regular	28	christian	yes	no	no	yes	no	yes	yes	yes	yes	yes	no	no	yes	no	no	yes	yes	no	yes	yes	no	yes	yes	no	yes	yes	no	no	no	no	no		no	yes	no	no	yes	no	no	no	yes	16	no	yes	yes
midwifery	level 400	regular	20	christian	yes	no	no	no	no	no	yes	yes	yes	no	yes	no	no	no	no	yes	no	no	yes	no	no	no	yes	no	yes	no	yes	no	no	no	no		no	no	no	no	yes	no	no	no	yes	18	no	yes	no
physician asistant	level 400	regular	23	christian	yes	no	yes	yes	yes	yes	yes	yes	yes	yes	yes	no	yes	no	no	yes	yes	yes	yes	yes	yes	yes	yes	no	yes	yes	no	yes	yes	yes	yes		no	yes	no	no	yes	no	no	no	yes	20	no	yes	no
nursing	level 200	regular	21	christian	yes	no	no	yes	yes	no	no	no	yes	no	yes	no	yes	no	no	yes	yes	no	no	yes	no	yes	yes	no	yes	yes	no	no	yes	yes	yes		no	yes	yes	no	yes	no	no	no	no	17	no	no	yes
nursing	level 300	regular	22	christian	yes	no	yes	no	no	yes	no	no	yes	no	no	no	yes	yes	yes	yes	yes	no	yes	no	no	no	yes	no	yes	yes	yes	yes	yes	yes	no		yes	yes	yes	no	yes	no	no	no	no	18	no	yes	no
nursing	level 300	regular	21	muslim	yes	no	yes	yes	yes	yes	no	yes	yes	yes	yes	no	yes	no	no	yes	yes	no	yes	no	yes	yes	yes	no	yes	yes	yes	no	yes	no	no		no	yes	no	no	yes	no	no	no	yes	18	no	yes	yes
nursing	level 200	regular	20	christian	yes	no	no	yes	yes	no	yes	no	yes	no	yes	no	yes	no	no	yes	yes	yes	yes	yes	no	yes	yes	no	yes	no	no	no	yes	yes	no		yes	yes	no	no	yes	no	no	no	yes	18	no	no	yes
nursing	level 300	regular	23	christian	yes	no	yes	yes	yes	yes	no	yes	yes	yes	yes	no	yes	no	no	yes	yes	no	yes	no	no	yes	yes	no	yes	yes	no	yes	yes	no	yes		no	yes	no	no	yes	no	no	no	yes	19	no	yes	no
midwifery	level 300	regular	25	christian	yes	no	no	no	no	yes	no	no	yes	no	no	no	no	no	no	no	no	yes	yes	no	no	no	no	no	yes	yes	no	no	no	no	no		no	yes	no	no	yes	no	no	no	yes	17	no	yes	no
medi-lab	level 400	regular	24	christian	yes	no	yes	yes	no	yes	no	no	no	no	yes	no	yes	no	no	yes	yes	no	no	no	no	yes	yes	no	yes	yes	no	no	no	no	no		no	yes	no	no	yes	no	no	no	yes	17	no	yes	yes
nursing	level 200	regular	20	christian	yes	yes	yes	no	no	no	yes	no	yes	no	yes	no	yes	no	yes	no	yes	no	yes	no	yes	yes	yes	no	yes	no	yes	yes	no	yes	yes		no	yes	no	no	yes	no	no	no	yes	17	no	no	yes
nursing	level 400	regular	23	christian	yes	no	yes	yes	yes	yes	no	yes	yes	yes	yes	no	yes	no	yes	yes	yes	yes	yes	yes	yes	yes	yes	no	yes	yes	no	yes	yes	yes	no		no	yes	no	no	yes	yes	no	no	no	16	no	yes	yes
medicine	level 400	regular	25	christian	yes	yes	no	yes	no	yes	yes	yes	yes	yes	yes	no	yes	no	no	yes	yes	no	yes	no	no	yes	yes	no	yes	yes	no	no	yes	no	no		no	yes	no	no	yes	no	no	no	yes	17	no	yes	yes
medicine	level 200	regular	28	christian	yes	yes	yes	yes	yes	yes	yes	yes	yes	yes	yes	no	yes	no	no	yes	yes	no	yes	yes	yes	yes	yes	no	yes	yes	no	yes	yes	yes	no		no	yes	no	no	yes	no	no	no	no	20	no	yes	yes
nursing	level 400	regular	24	christian	yes	no	yes	yes	yes	yes	no	yes	yes	yes	yes	no	yes	no	no	yes	yes	yes	yes	yes	yes	yes	yes	no	yes	no	no	no	yes	no	no		yes	yes	yes	no	yes	no	no	no	yes	21	no	yes	yes
nursing	level 300	regular	21	christian	yes	yes	yes	yes	yes	yes	yes	no	no	no	yes	no	yes	no	no	no	no	no	no	no	no	no	no	no	yes	yes	yes	yes	yes	yes	yes		yes	yes	yes	no	yes	no	no	no	no		yes	yes	yes
physician asistant	level 400	regular	19	christian	yes	no	no	no	no	yes	yes	yes	yes	yes	yes	no	yes	no	no	yes	yes	no	yes	yes	yes	yes	yes	no	yes	yes	yes	yes	yes	yes	yes		no	yes	no	no	yes	no	no	no	yes	20	no	yes	yes
nursing	level 300	regular	24	christian	yes	no	no	no	no	yes	no	no	yes	yes	yes	no	yes	no	no	yes	yes	yes	yes	yes	no	no	yes	no	yes	yes	yes	yes	no	no	yes		no	yes	no	no	yes	no	no	no		23	no	yes	no
midwifery	level 300	regular	24	christian	yes	no	no	no	no	yes	no	no	yes	no	yes	no	yes	no	yes	yes	yes	no	yes	no	no	no	no	no	yes	yes	yes	yes	no	no	no		no	yes	no	no	yes	no	no	no	yes	15	no	no	yes
nursing	level 300	regular	23	christian	yes	no	yes	no	no	no	no	yes	no	no	yes	no	yes	no	yes	no	yes	yes	yes	no	no	no	yes	no	yes	yes	yes	yes	no	yes	yes		no	yes	no	no	no	no	yes	no	yes	20	no	no	yes
midwifery	level 400	regular	26	christian	yes	no	no	no	no	yes	no	can't remember	yes	no	no	no	no	yes	no	no	no	no	no	no	no	no	no	no	no	no	no	no	no	yes	no		no	no	no	no	yes	no	no	no	no	20	no	yes	no
physician asistant	level 200	regular	21	christian	yes	no	yes	yes	no	no	no	no	yes	no	no	no	no	no	no	no	no	no	no	no	no	no	no	yes	yes	no	no	no	no	no	no		no	no	no	yes	yes	no	no	no		18	no	no	yes
medi-lab	level 400	regular	23	christian	yes	no	yes	yes	yes	yes	no	no	yes	yes	yes	no	no	no	no	yes	yes	no	yes	no	no	yes	yes	no	yes	yes	no	yes	yes	yes	no		no	yes	no	no	yes	no	no	no	no	20	no	yes	yes
medi-lab	level 300	regular	23	christian	yes	no	no	no	no	no	yes	yes	yes	no	yes	no	yes	no	no	no	no	yes	no	no	no	no	yes	no	yes	no	no	no	no	yes	no		no	no	no	no	yes	no	no	no	yes		no	no	no
medi-lab	level 300	regular	25	christian	yes	no	yes	yes	no	yes	no	no	yes	yes	yes	no	yes	yes	yes	yes	yes	no	yes	no	no	yes	yes	no	yes	yes	no	yes	yes	no	no		no	yes	no	no	yes	no	no	no	yes	20	no	yes	yes
medi-lab	level 300	regular	19	christian	yes	no	yes	yes	no	yes	yes	no	yes	yes	yes	no	yes	no	yes	yes	yes	yes	yes	yes	yes	yes	yes	no	yes	yes	no	yes	yes	yes	yes		yes	yes	yes	no	yes	no	no	no	yes	18	no	no	yes
midwifery	level 300	regular	21	christian	yes	no	no	no	no	no	yes	no	no	no	no	yes	yes	yes	yes	no	yes	no	yes	no	no	yes	yes	no	yes	no	no	yes	no	yes	no		no	yes	no	no	yes	no	no	no	yes	20	no	no	yes
nursing	level 200	regular	20	christian	yes	no	yes	no	yes	no	no	yes	no	yes	yes	no	yes	no	no	no	yes	no	no	no	no	no	yes	no	yes	yes	no	no	yes	no	no		no	yes	no	no	no	yes	no	no	yes	18	no	no	yes
midwifery	level 300	regular	23	christian	yes	no	no	no	no	no	yes	yes	yes	yes	yes	no	yes	no	yes	yes	yes	no	yes	yes	no	no	yes	no	yes	no	no	no	no	no	no		no	yes	no	no	yes	no	yes	no	no	18	no	no	yes
pharmacy	level 200	regular	20	christian	yes	yes	yes	yes	no	no	no	no	yes	yes	yes	no	yes	no	no	yes	yes	yes	yes	no	no	yes	yes	no	yes	yes	yes	yes	yes	yes	no		no	yes	no	no	yes	no	no	no	yes	16	no	no	yes
midwifery	level 300	regular	24	no religion	yes	no	no	no	no	no	yes	yes	yes	yes	yes	no	no	yes	yes	no	no	yes	no	no	no	no	yes	no	yes	yes	yes	no	no	yes	yes		yes	no	no	no	yes	yes	no	no	yes	15	no	yes	no
physician asistant	level 400	regular	22	christian	yes	no	no	no	yes	yes	no	yes	yes	yes	yes	no	yes	no	no	yes	yes	no	yes	yes	yes	yes	yes	no	yes	yes	yes	yes	yes	yes	yes		no	yes	no	no	yes	no	no	no	yes		no	yes	no
midwifery	level 300	regular	24	muslim	yes	no	yes	no	yes	yes	no	no	yes	yes	yes	no	yes	no	yes	no	yes	no	yes	yes	yes	yes	yes	no	yes	yes	yes	no	yes	no	no		no	yes	no	no	yes	no	no	no	yes	20	no	yes	yes
nursing	level 300	regular	25	muslim	yes	no	yes	yes	yes	yes	no	no	no	no	yes	no	yes	no	yes	yes	yes	no	yes	yes	yes	yes	yes	no	yes	yes	yes	no	yes	no	no		no	yes	no	no	yes	no	no	no	no	18	no	yes	yes
nursing	level 400	regular	25	christian	yes	yes	yes	yes	yes	yes	no	yes	yes	yes	yes	no	yes	no	no	yes	yes	no	yes	no	yes	yes	yes	no	yes	yes	no	no	yes	yes	no		no	yes	no	no	yes	no	no	no	no	21	no	yes	yes
midwifery	level 300	regular	24	christian	yes	no	yes	yes	no	yes	no	yes	yes	yes	yes	no	yes	no	no	yes	yes	no	yes	yes	yes	yes	yes	no	yes	yes	no	yes	yes	yes	no		no	yes	no	no	yes	no	no	no	no	18	no	yes	yes
medi-lab	level 400	regular	23	christian	yes	yes	yes	yes	yes	yes	no	yes	yes	yes	yes	no	yes	yes	no	yes	yes	no	yes	yes	no	yes	yes	no	yes	yes	no	yes	yes	yes	no		no	no	no	no	yes	no	no	no		18	yes	yes	yes
medicine	level 400	top-up	23	christian	yes	yes	yes	yes	yes	yes	yes	yes	yes	no	yes	no	yes	yes	yes	no	yes	yes	yes	yes	yes	no	yes	no	yes	yes	yes	yes	yes	yes	yes		yes	yes	no	no	yes	no	no	no	no	14	no	no	yes
medicine	level 100	regular	18	christian	yes	no	yes	yes	no	no	no	yes	yes	yes	yes	no	yes	yes	no	yes	yes	yes	no	yes	yes	yes	yes	no	yes	yes	no	no	yes	no	no		no	yes	no	no	yes	yes	no	no	yes	16	yes	no	yes
nursing	level 100	regular	20	christian	yes	no	yes	no	yes	no	no	yes	yes	yes	yes	no	yes	no	no	yes	yes	yes	yes	no	no	yes	yes	no	yes	yes	no	yes	yes	no	no		no	yes	no	no	yes	yes	no	no	yes	18	no	no	yes
midwifery	level 300	regular	22	christian	yes	no	yes	no	no	yes	yes	yes	yes	no	yes	no	yes	no	yes	no	yes	no	yes	yes	no	no	yes	no	yes	no	yes	no	no	no	no		no	yes	no	no	yes	yes	yes	no	no	17	yes	no	yes
midwifery	level 300	regular	26	christian	yes	yes	yes	yes	yes	yes	yes	no	yes	no	yes	no	yes	no	yes	yes	no	yes	no	no	no	no	yes	no	yes	yes	no	no	no	yes	yes		no	no	no	no	yes	no	no	no	yes		no	yes	yes
midwifery	level 400	regular	23	christian	yes	no	no	no	no	yes	no	yes	no	no	no	yes	yes	no	no	no	no	no	no	no	no	no	no	no	yes	no	no	no	no	no	no		no	no	no	no	yes	no	yes	no	yes	20	no	no	no
midwifery	level 300	regular	23	christian	yes	no	yes	no	yes	yes	yes	no	yes	yes	no	no	no	no	no	no	yes	yes	no	no	yes	no	yes	no	yes	yes	yes	yes	no	yes	yes		no	yes	no	no	yes	no	no	no	yes	20	no	yes	no
medi-lab	level 100	regular	24	no religion	yes	no	yes	yes	no	no	no	no	yes	yes	yes	no	yes	no	yes	yes	yes	no	yes	yes	yes	yes	yes	no	yes	yes	no	yes	yes	no	yes		no	yes	no	no	yes	no	no	no	no	18	no	no	yes
midwifery	level 300	regular	20	muslim	yes	no	no	yes	yes	no	yes	no	yes	no	no	no	no	no	no	yes	yes	no	no	no	no	no	yes	no	yes	no	yes	no	no	no	no		no	no	no	no	yes	no	no	no	no	18	no	no	yes
medicine	level 400	regular	22	christian	yes	no	yes	yes	no	yes	no	yes	yes	yes	yes	no	yes	no	no	yes	yes	yes	yes	yes	yes	yes	yes	no	yes	yes	no	yes	yes	yes	no		no	yes	no	no	yes	no	no	no	yes	20	no	yes	yes
nursing	level 400	regular	26	traditionalist	yes	no	yes	yes	yes	yes	yes	yes	yes	no	yes	no	yes	no	no	yes	yes	no	yes	yes	yes	yes	yes	no	yes	yes	no	no	yes	yes	no		no	yes	no	no	yes	no	no	no		24	no	yes	yes
midwifery	level 300	regular	22	christian	yes	yes	yes	yes	yes	yes	yes	yes	no	no	yes	no	yes	yes	yes	yes	yes	yes	yes	no	no	yes	yes	no	yes	yes	yes	yes	yes	yes	yes		yes	yes	yes	no	yes	yes	yes	no	no	20	yes	yes	yes
midwifery	level 300	regular	23	muslim	yes	no	no	no	no	no	yes	no	yes	no	no	no	yes	no	no	no	no	no	no	no	no	no	no	no	yes	no	no	no	no	no	no		no	no	no	no	yes	no	no	no	yes	19	no	yes	no
midwifery	level 300	regular	24	christian	yes	no	yes	yes	no	yes	yes	yes	no	no	yes	no	yes	yes	yes	yes	no	no	yes	yes	no	no	yes	no	no	yes	yes	yes	no	no	no		yes	no	yes	no	yes	no	no	no	yes	17	no	no	yes
medi-lab	level 400	regular	23	christian	yes	no	yes	yes	yes	yes	no	yes	yes	yes	yes	no	yes	no	no	yes	yes	no	yes	no	yes	yes	yes	no	yes	yes	no	yes	yes	yes	no		no	yes	no	no	yes	no	no	no	no	20	no	yes	yes
medicine	level 100	regular	18	christian	yes	yes	yes	yes	yes	no	no	yes	yes	yes	yes	no	yes	no	no	yes	yes	no	yes	yes	yes	yes	yes	no	yes	yes	no	no	no	no	no		no	yes	no	no	yes	yes	no	no	yes	14	yes	no	yes
medi-lab	level 200	regular	22	christian	yes	no	yes	no	no	no	yes	no	no	no	yes	no	no	yes	yes	no	no	no	no	no	no	no	yes	no	no	no	no	no	no	no	no		no	no	no	yes	yes	no	no	no	no	18	no	yes	no
midwifery	level 300	regular	21	christian	yes	no	yes	yes	yes	yes	yes	no	yes	yes	yes	no	no	no	yes	no	yes	yes	yes	no	yes	no	yes	no	yes	yes	yes	yes	yes	yes	yes		yes	yes	no	no	yes	no	no	no	yes	19	no	yes	no
medi-lab	level 300	regular	21	christian	yes	no	no	yes	no	yes	no	no	yes	yes	yes	no	yes	no	no	yes	yes	yes	yes	no	no	yes	yes	no	yes	no	no	yes	no	yes	no		no	yes	no	no	yes	no	no	no	yes	20	no	yes	yes
midwifery	level 300	regular	22	christian	yes	no	no	no	yes	yes	no	no	yes	no	yes	no	yes	no	yes	yes	no	yes	yes	no	no	no	yes	no	yes	yes	no	no	no	yes	no		no	no	no	no	yes	no	no	no	no	17	yes	yes	no
nursing	level 200	regular	18	christian	yes	no	yes	yes	yes	no	yes	yes	yes	yes	yes	no	yes	no	no	yes	yes	no	yes	no	no	yes	yes	no	yes	yes	yes	yes	yes	yes	yes		yes	yes	yes	no	yes	yes	no	no	no	17	no	no	yes
physician asistant	level 400	regular	25	christian	yes	no	no	yes	no	yes	yes	yes	yes	yes	yes	no	yes	yes	yes	yes	yes	no	yes	yes	yes	yes	yes	no	yes	yes	yes	no	yes	yes	no		no	yes	no	no	yes	yes	no	no	yes	22	no	yes	no
midwifery	level 400	regular	25	christian	yes	no	yes	no	no	yes	no	no	no	no	yes	no		yes	no	no	no	no	no	no	no	yes	yes	no	yes	no	no	no	no	yes	no		no	yes	no	no	yes	yes	no	no	yes	20	no	yes	no
physician asistant	level 300	regular	22	no religion	yes	no	yes	yes	yes	yes	no	no	yes	yes	yes	no	yes	no	no	yes	yes	no	yes	yes	yes	yes	yes	no	yes	yes	no	yes	yes	no	no		no	yes	no	no	yes	no	no	no	no	20	no	yes	yes
medicine	level 400	regular	26	no religion	yes	no	yes	yes	yes	yes	yes	yes	yes	yes	yes	no	yes	no	no	yes	yes	no	yes	yes	yes	yes	yes	no	yes	yes	no	yes	yes	yes	no		no	yes	no	no	yes	yes	no	no	no	25	no	yes	yes
midwifery	level 300	regular	25	christian	yes	no	no	no	no	yes	no	no	yes	no	no	no	yes	yes	yes	no	no	no	yes	no	no	yes	yes	no	yes	yes	yes	yes	yes	yes	yes		yes	yes	yes	no	yes	no	no	no	yes	20	no	yes	no
medi-lab	level 300	regular	23	christian	yes	no	no	no	no	yes	no	no	yes	yes	yes	no	yes	no	no	yes	yes	yes	yes	no	no	yes	yes	no	yes	no	no	yes	yes	no	no		no	yes	no	no	yes	no	no	no	yes	22	no	yes	yes
nursing	level 400	regular	26	muslim	yes	no	no	yes	yes	yes	no	yes	no	yes	yes	no	yes	no	no	no	no	no	yes	no	no	yes	yes	no	yes	yes	no	no	yes	no	no		no	yes	no	no	yes	yes	no	no	yes	20	no	yes	yes
physician asistant	level 300	regular	21	muslim	yes	no	yes	yes	no	yes	no	no	yes	yes	yes	no	yes	no	no	yes	yes	no	yes	yes	yes	yes	yes		yes	yes	no	yes	yes	no	no		no	yes	no	no	yes	no	no	no	yes		no	yes	yes
nursing	level 300	regular	23	christian	yes	no	no	yes	yes	yes	yes	yes	yes	yes	yes	no	yes	no	no	yes	yes	yes	yes	yes	yes	yes	yes	no	yes	yes	no	no	yes	no	no		no	yes	no	no	yes	yes	no	no	yes	14	yes	yes	no
nursing	level 200	regular	30	no religion	yes	no	no	no	no	no	yes	no	yes	no	no	no	no	no	no	no	no	yes	no	no	no	no	no	no	yes	yes	yes	no	no	no	no		no	no	no	no	yes	no	no	no	no	20	no	yes	no
midwifery	level 300	regular	21	christian	yes	no	yes	yes	yes	yes	yes	yes	yes	no	yes	no	no	yes	no	no	yes	no	no	no	no	no	no	no	yes	no	no	no	no	no	no		no	no	no	no	yes	no	no	no	no	20	no	yes	yes
nursing	level 300	regular	22	christian	yes	no	yes	yes	yes	yes	no	no	yes	yes	yes	no	yes	no	no	yes	yes	yes	yes	yes	no	yes	yes	no	yes	yes	no	no	yes	yes	yes		no	yes	yes	no	yes	no	no	no	no	17	no	yes	yes
nursing	level 400	regular	32	christian	yes	no	yes	yes	no	yes	no	yes	yes	yes	yes	no	yes	no	no	yes	yes	yes	yes	yes	yes	yes	yes	no	yes	yes	yes	yes	yes	no	no		no	yes	yes	no	yes	yes	no	no	yes	25	no	yes	yes
nursing	level 300	regular	21	christian	yes	no	yes	no	no	no	no	yes	yes	yes	yes	no	yes	yes	yes	yes	yes	yes	yes	yes	yes	yes	yes	no	yes	yes	yes	yes	yes	yes	yes		yes	yes	no	no	yes	no	no	no	yes	16	no	no	yes
nursing	level 400	regular	23	christian	yes	yes	no	no	no	no	no	yes	yes	no	no	no	yes	no	no	yes	yes	yes	yes	no	no	yes	yes	no	yes	yes	yes	yes	yes	yes	yes		no	yes	no	no	yes	no	no	no	yes	22	no	yes	no
midwifery	level 300	regular	24	christian	yes	no	no	no	no	no	yes	yes	no	no	yes	no	yes	no	yes	yes	yes	no	no	no	no	yes	yes	no	yes	yes	yes	no	no	yes	yes		yes	yes	no	no	yes	no	no	no	no	15	no	yes	no
nursing	level 200	regular	19	christian	yes	no	yes	yes	no	yes	no	no	yes	yes	yes	no	yes	no	no	yes	yes	no	no	no	no	yes	yes	no	yes	yes	no	no	yes	no	no		no	no	yes	no	yes	no	no	no	yes	16	no	no	yes
midwifery	level 300	regular	22	christian	yes	yes	yes	yes	no	yes	yes	yes	yes	yes	yes	no	yes	yes	yes	no	yes	no	yes	yes	yes	yes	yes	no	yes	yes	yes	no	yes	no	no		no	yes	no	no	yes	no	no	no	yes		no	yes	yes
medi-lab	level 400	regular	26	muslim	yes	no	yes	yes	yes	yes	yes	yes	yes	yes	yes	no	yes	yes	yes	yes	yes	yes	yes	yes	yes	yes	yes	no	yes	yes	yes	yes	yes	yes	yes		no	yes	no	no	yes	yes	no	no	yes	20	no	yes	yes
nursing	level 400	regular	25	muslim	yes	no	no	yes	yes	yes	no	no	yes	yes	yes	no	yes	no	no	yes	yes	yes	yes	yes	yes	yes	yes	no	yes	no	no	yes	yes	yes	yes		yes	yes	yes	no	yes	no	no	no	no	20	no	yes	yes
medi-lab	level 300	regular	21	christian	yes	no	yes	yes	yes	yes	yes	yes	yes	yes	yes	no	yes	no	yes	yes	yes	yes	yes	yes	yes	yes	yes	no	yes	yes	no	yes	yes	no	no		no	yes	no	no	yes	no	no	no	yes	18	yes	yes	yes
medi-lab	level 100	regular	18	christian	yes	no	no	no	yes	no	yes	no	yes	no	no	no	yes	no	no	yes	yes	yes	yes	no	no	no	yes	no	yes	yes	no	no	yes	yes	no		no	yes	no	no	yes	no	no	no	yes	17	no	no	yes
medi-lab	level 300	regular	25	muslim	yes	no	yes	yes	no	yes	no	no	yes	yes	yes	no	yes	no	no	yes	yes	yes	yes	no	no	yes	yes	no	yes	yes	no	no	yes	yes	no		yes	yes	no	no	yes	no	no	no	yes	23	no	yes	yes
medi-lab	level 400	regular	24	muslim	yes	no	yes	yes	no	yes	yes	yes	no	yes	yes	no	yes	no	no	yes	yes	yes	no	no	yes	yes	yes	no	yes	yes	no	yes	yes	no	yes		yes	yes	yes	no	no	yes	no	no	yes	28	no	yes	yes
midwifery	level 300	regular	24	christian	yes	no	yes		yes	yes	yes	yes	yes	no	yes	no	yes	yes	yes	no	no	yes	no	no	no	no	yes	no	yes	yes	yes	no	yes	yes	yes		yes	yes	no	no	yes	no	no	no	yes	14	yes	yes	no
midwifery	level 300	regular	24	christian	yes	yes	no	no	no	no	no	no	yes	yes	no	no	yes	no	yes	no	no	yes	yes	no	yes	no	yes	no	yes	yes	yes	yes	yes	yes	no		yes	yes	yes	no	yes	no	no	no	yes	12	yes	no	no
nursing	level 400	regular	24	christian	yes	no	yes	yes	no	yes	no	no	yes	no	yes	no	yes	no	no	yes	yes	yes	yes	yes	yes	yes	yes	no	yes	yes	no	no	yes	no	yes		no	yes	no	no	yes	yes	no	no	no	20	no	yes	yes
midwifery	level 300	regular	28	christian	yes	no	yes	no	no	no	no	yes	yes	no	no	no	no	no	no	yes	yes	no	yes	no	no	no	yes	no	yes	yes	no	yes	no	yes	yes		no	yes	no	no	yes	no	no	no	yes	25	no	yes	yes
pharmacy	level 200	regular	25	christian	yes	yes	yes	yes	no	no	no	yes	yes	yes	yes	no	yes	no	no	yes	yes	no	yes	no	no	yes	yes	no	yes	yes	no	yes	no	no	no		no	yes	no	no	yes	no	no	no	yes	18	no	no	yes
midwifery	level 400	regular	24	christian	yes	no	no	no	no	yes	no	no	yes	yes	no	no	yes	no	no	no	no	no	yes	no	no	no	yes	no	yes	yes	no	no	yes	yes	no		no	yes	no	no	yes	yes	no	no	yes	18	yes	yes	no
medi-lab	level 200	regular	22	christian	yes	no	no	no	no	no	yes	no	no	no	yes	no	no	no	yes	yes	no	yes	no	no	no	no	yes	no	yes	yes	no	yes	no	yes	no		no	yes	no	no	yes	no	no	no	no	20	no	no	no
nursing	level 100	regular	21	muslim	yes	no	yes	yes	yes	no	no	yes	yes	yes	no	no	yes	no	yes	yes	yes	yes	yes	yes	yes	yes	yes	no	yes	yes	no	yes	yes	no	no		no	no	no	no	yes	no	no	no	yes	14	no	no	yes
nursing	level 100	regular	19	muslim	yes	yes	yes	yes	no	no	no	no	yes	yes	yes	no	yes	no	no	no	yes	no	yes	yes	yes	yes	yes	no	yes	yes	no	no	yes	no	no		no	yes	no	no	yes	no	no	no	yes	16	no	no	yes
nursing	level 200	regular	20	christian	yes	no	yes	no	no	no	no	yes	no	no	yes	no	yes	no	yes	no	yes	yes	yes	no	no	yes	yes	no	yes	yes	yes	yes	yes	yes	yes		yes	yes	yes	no	yes	no	no	no	yes		no	no	yes
nursing	level 400	regular	23	christian	yes	yes	yes	yes	yes	yes	no	yes	yes	no	yes	no	yes	no	no	yes	yes	no	yes	yes	yes	yes	yes	no	yes	yes	yes	yes	no	yes	no		no	yes	no	no	yes	no	no	no	yes	17	no	yes	yes
medicine	level 300	regular	19	muslim	yes	yes	yes	yes	no	yes	no	no	yes	yes	yes	no	yes	no	no	yes	yes	no	yes	yes	yes	yes	yes	no	yes	yes	no	yes	yes	yes	yes		no	yes	no	no	yes	no	no	no	no	16	no	yes	yes
midwifery	level 300	regular	20	christian	yes	no	no	no	no	yes	yes	no	yes	no	yes	no	yes	yes	yes	no	no	no	yes	no	no	no	yes	no	yes	yes	yes	no	no	yes	no		no	yes	no	no	yes	no	no	no	yes	19	no	yes	no
midwifery	level 300	regular	22	no religion	yes	no	no	no	no	no	yes	no	yes	no	yes	no	yes	no	yes	no	no	no	no	no	no	no	no	no	yes	yes	yes	no	yes	yes	yes		no	yes	no	no	yes	no	no	no	yes	12	no	yes	no
medicine	level 200	regular	20	christian	yes	no	yes	no	yes	yes	yes	yes	yes	yes	yes	no	yes	no	no	yes	yes	no	no	no	no	yes	yes	no	yes	yes	no	yes	yes	yes	no		no	yes	no	no	yes	no	no	no	no	18	no	no	yes
nursing	level 200	regular	22	christian	yes	no	no	no	no	yes	no	no	yes	no	yes	no	yes	yes	no	no	no	yes	yes	no	no	no	yes	no	yes	yes	yes	yes	no	yes	yes		no	yes	no	no	yes	no	no	no	no	15	no	yes	yes
medicine	level 200	regular	21	muslim	yes	no	yes	yes	no	yes	yes	no	yes	yes	yes	no	no	no	no	yes	yes	no	yes	no	no	no	no	no	yes	yes	yes	yes	yes	yes	no		no	yes	no	no	yes	no	no	no	no	16	yes	no	yes
midwifery	level 300	regular	22	christian	yes	no	no	no	no	yes	no	can't remember	yes	no	no	no	yes	no	no	no	yes	no	no	no	no	no	yes	no	yes	yes	yes	no	no	yes	yes		no	yes	no	no	yes	yes	yes	no	yes	19	no	yes	no
midwifery	level 300	regular	25	christian	yes	yes	yes	yes	yes	yes	yes	no	yes	no	yes	no	yes	no	yes	yes	yes	no	yes	yes	no	no	yes	no	yes	yes	no	no	no	yes	yes		no	no	no	no	yes	no	no	no	no	18	no	yes	yes
midwifery	level 300	regular	22	christian	yes	no	yes	yes	yes	yes	yes	yes	yes	no	yes	no	yes	no	yes	no	no	yes	no	no	yes	no	yes	no	yes	yes	yes	no	no	yes	no		no	yes	no	no	yes	no	no	no	yes	19	no	yes	no
midwifery	level 400	regular	22	christian	yes	no	yes	no	no	no	no	yes	yes	no	yes	no	yes	no	yes	no	no	no	no	no	no	no	yes	no	yes	no	no	yes	no	yes	yes		yes	yes	no	no	yes	no	no	no		17	no	no	yes
physician asistant	level 400	regular	22	christian	yes	no	no	no	no	yes	no	can't remember	yes	no	no	no	yes	no	no	yes	yes	no	no	no	no	yes	yes		yes	yes	no	yes	yes	no	yes		no	yes	no	no	yes	no	no	no	yes	21	no	yes	no
medicine	level 300	regular	20	muslim	yes	yes	yes	yes	no	yes	yes	yes	yes	yes	yes	no	yes	no	no	yes	yes	no	yes	no	yes	yes	yes	no	yes	yes	no	no	yes	no	no		no	yes	no	no	yes	no	no	no	no	17	yes	yes	yes
midwifery	level 300	regular	24	christian	yes	no	yes	no	yes	no	yes	no	yes	no	yes	no	yes	yes	yes	no	no	yes	no	no	no	no	yes	no	yes	yes	yes	no	no	yes	no		no	yes	yes	no	yes	no	no	no	yes	18	no	yes	yes
nursing	level 100	regular	24	christian	yes	no	yes	yes	yes	yes	yes	no	yes	no	yes	no	yes	no	yes	no	yes	yes	yes	no	no	no	yes	no	yes	yes	yes	yes	yes	yes	yes		no	yes	no	no	yes	no	no	no	no		no	yes	yes
midwifery	level 300	regular	22	christian	yes	no	no	no	no	no	yes	no	yes	no	no	no	yes	yes	yes	yes	yes	yes	yes	no	no	no	yes	no	no	yes	yes	no	yes	yes	yes		yes	no	no	no	yes	no	no	no	no	19	no	no	yes
nursing	level 100	regular	18	christian	yes	yes	no	no	no	no	yes	yes	yes	yes	yes	no	yes	no	no	yes	yes	no	yes	no	yes	yes	yes	no	yes	yes	no	yes	yes	no	no		no	yes	no	no	yes	yes	no	no	no	17	yes	no	yes
midwifery	level 300	regular	20	christian	yes	yes	yes	yes	yes	yes	yes	no	yes	yes	yes	no	yes	yes	no	yes	yes	no	yes	no	yes	yes	yes	no	yes	yes	no	no	no	yes	no		no	no	no	no	yes	no	no	no	no	18	no	no	yes
nursing	level 300	regular	24	christian	yes	no	yes	no	no	no	no	no	yes	no	no	no	yes	yes	yes	no	no	no	no	no	no	no	no	no	yes	yes	yes	no	no	no	no		no	no	no	no	yes	no	no	no	no		no	yes	no
midwifery	level 300	regular	22	christian	yes	no	yes	yes	no	no	yes	no	yes	yes	yes	no	yes	yes	yes	no	yes	yes	yes	yes	no	no	yes	no	yes	yes	yes	no	no	yes	yes		no	no	no	no	yes	no	no	no	yes	20	no	yes	yes
medi-lab	level 400	regular	24	christian	yes	no	yes	yes	no	yes	yes	yes	yes	yes	yes	no	yes	yes	yes	yes	yes	no	yes	no	yes	yes	yes	no	yes	yes	no	yes	yes	yes	yes		no	yes	no	no	yes	no	no	no	no	13	yes	yes	yes
physician asistant	level 400	regular	24	christian	yes	no	no	no	no	yes	yes	yes	yes	yes	yes	no	yes	no	no	yes	yes	no	yes	no	yes	yes	yes	no	yes	yes	yes	yes	yes	no	no		no	yes	no	no	yes	no	no	no	yes	20	no	yes	no
midwifery	level 300	regular	21	christian	yes	no	yes	no	no	yes	yes	no	yes	no	yes	no	yes	no	yes	no	no	yes	yes	no	yes	no	yes	no	yes	yes	no	no	no	yes	no		no	no	no	no	yes	no	no	no	no	17	no	yes	no
midwifery	level 300	regular	23	muslim	yes	no	yes	no	no	no	no	yes	yes	no	yes	no	yes	no	yes	yes	yes	yes	yes	no	yes	yes	yes	no	yes	yes	yes	yes	yes	yes	no		yes	yes	yes	no	yes	no	no	no	yes	20	no	yes	no
midwifery	level 300	regular	22	christian	yes	no	yes	no	no	no	yes	no	yes	no	yes	no	yes	no	yes	no	yes	no	yes	no	no	no	yes	no	yes	yes	yes	no	no	yes	no		yes	yes	no	no	yes	no	no	no	yes	20	no	yes	yes
nursing	level 300	regular	20	christian	yes	no	no	no	no	yes	no	yes	yes	no	yes	no	yes	yes	yes	yes	no	yes	yes	no	yes	yes	yes	no	yes	yes	yes	yes	no	yes	yes		yes	yes	no	no	yes	no	no	no	no	19	no	yes	no
midwifery	level 300	regular	22	christian	yes	yes	yes	yes	yes	yes	yes	no	yes	no	yes	no	yes	no	yes	no	no	yes	yes	no	no	no	yes	no	yes	yes	yes	no	no	no	no		no	no	no	no	yes	no	no	no	no	20	no	yes	no
midwifery	level 300	regular	21	christian	yes	no	no	no	no	yes	no	no	no	no	yes	no	yes	yes	yes	yes	yes	yes	no	no	no	yes	yes	no	yes	yes	yes	no	yes	yes	yes		yes	no	no	no	yes	no	no	no	no	18	no	yes	no
medi-lab	level 400	regular	23	christian	yes	no	yes	yes	no	yes	yes	yes	no	no	no	yes	yes	no	no	yes	no	no	yes	no	no	yes	no	no	yes	no	yes	no	yes	no	no		no	no	no	no	yes	no	no	no	no	20	no	no	no
midwifery	level 300	regular	22	christian	yes	no	yes	no	no	no	no	yes	yes	no	yes	no	yes	yes	yes	no	yes	no	no	yes	no	yes	yes	no	yes	yes	no	yes	no	yes	no		no	yes	yes	no	yes	no	no	no	no	17	no	yes	no
nursing	level 200	regular	19	muslim	no																																							yes
medicine	level 200	regular	20	muslim	no																																							yes
midwifery	level 300	regular	25	no religion	no																																							yes
physician asistant	level 100	regular	25	no religion	no																																							yes
nursing	level 200	regular	21	christian	yes	no	no	yes	no	no	no	no	yes	no	yes	no	yes	no	no	yes	yes	no	yes	no	no	yes	yes	no	yes	yes	no	yes	yes		no		no	yes	no	no	no	no	no	yes	no
nursing	level 200	regular	23	christian	yes	no	no	no	no	no	yes	no	no	no	yes	no	yes	yes	yes	no	yes	no	yes	no	no	no	yes	no	yes	yes	yes	yes	yes	yes	no		no	no	no	no	no	no	no	yes	yes
physician asistant	level 400	regular	22	christian	yes	no	yes	yes	yes	yes	yes	yes	yes	yes	yes	no	yes	yes	no	yes	yes	no	yes	yes	yes	yes	yes	no	yes	yes	yes	yes	yes	yes	yes		no	yes	no	no	no	no	no	yes	yes
physician asistant	level 300	regular	24	muslim	no																																							no
medicine	level 200	regular	19	christian	no																																							yes
medi-lab	level 300	regular	24	christian	yes	yes	yes	yes	yes	yes	yes	no	yes	yes	yes	no	yes	no	no	yes	yes	no	yes	yes	yes	yes	yes	no	yes	yes	no	yes	no	no	no		no	yes	no	no	no	no	no	yes
nursing	level 200	regular	19	muslim	no																																							no
physician asistant	level 200	regular	18	christian	no																																							no
medi-lab	level 400	regular	25	muslim	yes	no	no	yes	no	yes	no	yes	no	yes	yes	no	yes	no	no	yes	yes	no	yes	yes	yes	yes	yes	no	yes	yes	no	no	no	no	no		yes	yes	no	no	no	no	no	yes	no
nursing	level 300	regular	23	muslim	yes	no	yes	yes	no	yes	no	yes	no	no	yes	no	yes	no	yes	yes	yes	no	yes	no	no	yes	yes	no	yes	no	no	no	no	no	no		no	yes	no	no	no	no	no	yes	yes
nursing	level 100	regular	24	christian	no																																							no
nursing	level 100	regular	21	no religion	no																																							no
nursing	level 300	regular	22	christian	yes	no	yes	yes	yes	yes	no	yes	yes	no	yes	no	no	no	no	yes	yes	yes	no	no	no	yes	yes	no	yes	yes	no	no	yes	yes	yes		no	yes	no	no	no	no	no	yes	yes
physician asistant	level 100	regular	27	no religion	yes	yes	yes	yes	yes	no	no	yes	yes	yes	yes	no	yes	no	no	yes	yes	yes	yes	yes	yes	yes	yes	no	yes	yes	yes	yes	yes	yes	yes		yes	yes	yes	no	no	no	no	yes	yes
medi-lab	level 300	regular	22	no religion	yes	no	yes	yes	yes	yes	yes	no	no	no	no	yes	no	no	no	no	no	no	no	no	no	no	no	yes	yes	no	no	no	no	yes	yes		no	no	no	no	no	no	no	yes	yes
pharmacy	level 200	regular	20	christian	yes	no	yes	yes	no	no	no	no	yes	no	yes	no	yes	no	no	yes	yes	yes	no	no	no	no	yes	no	yes	yes	no	no	no	no	no		no	no	no	no	no	no	no	yes	no
medi-lab	level 100	regular	18	christian	yes	no	yes	no	yes	no	no	no	yes	no	no	no	no	no	no	no	no	no	no	no	no	no	no	yes	no	no	no	no	no	no	no		no	no	no	yes	no	no	no	yes
medi-lab	level 100	regular	21	no religion	yes	no	yes	no	no	no	no	no	no	no	no	yes	no	no	no	no	no	no	no	no	no	no	no	yes	yes	no	no	no	no	no	no		no	no	no	yes	no	no	no	yes
medi-lab	level 100	regular	19	muslim	no																																							no
nursing	level 400	regular	25	no religion	yes	no	no	no	no	yes	no	no	yes	no	yes	no	no	no	no	no	no	no	no	no	no	no	yes	no	yes	no	no	no	no	no	no		no	yes	no	no	no	no	no	yes	yes
medicine	level 200	regular	21	christian	yes	no	yes	yes	no	yes	no	no	yes	yes	yes	no	yes	no	no	yes	yes	no	yes	no	yes	yes	yes	no	yes	yes	yes	yes	no	no	yes		no	yes	no	no	no	no	no	yes	yes
medicine	level 200	regular	19	christian	yes	yes	yes	yes	yes	yes	yes	no	yes	yes	yes	no	yes	yes	yes	yes	yes	yes	yes	yes	yes	yes	yes	no	yes	yes	yes	yes	yes	yes	yes		yes	yes	yes	no	no	no	no	yes	no
medicine	level 100	regular	19	christian	yes	yes	yes	yes	yes	no	no	no	no	no	no	yes	no	no	no	no	no	no	no	no	no	no	no	yes	no	no	no	no	no	no	no		no	no	no	yes	no	no	no	yes	yes
medicine	level 200	regular	19	christian	yes	no	yes	yes	yes	no	no	no	no	no	no	yes	yes	no	no	no	no	no	no	no	no	no	yes	no	no	no	no	no	no	no	no		no	no	no	yes	no	no	no	yes	no
nursing	level 100	regular	21	muslim	no																																							yes
nursing	level 200	regular	19	muslim	yes	yes	no	yes	yes	no	no	yes	no	no	no	yes	no	no	no	no	no	no	no	no	no	no	no	yes	yes	no	no	no	no	no	no		no	no	no	no	no	no	no	yes	no
midwifery	level 100	regular	18	christian	no																																							yes
medicine	level 100	regular	18	christian	no																																							no
nursing	level 400	regular	27	no religion	yes	no	yes	yes	no	yes	no	no	yes	yes	yes	no	yes	no	no	yes	yes	no	yes	yes	no	yes	yes	no	yes	yes	no	no	yes	no	no		no	yes	no	no	no	no	no	yes	no
nursing	level 300	regular	25	muslim	yes	no	yes	yes	yes	yes	no	yes	yes	yes	yes	no	yes	no	no	no	yes	yes	yes	no	yes	yes	yes	no	yes	no	no	yes	yes	yes	yes		no	yes	no	no	no	no	no	yes
nursing	level 100	regular	20	christian	no																																							no
medi-lab	level 300	regular	21	christian	yes	no	yes	yes	yes	yes	yes	no	yes	yes	yes	no	yes	no	no	yes	yes	no	no	no	no	yes	yes	no	yes	yes	no	yes	yes	yes	no		no	yes	no	no	no	no	no	yes	yes
nursing	level 200	regular	19	christian	yes	no	yes	yes	no	yes	no	no	yes	yes	yes	no	yes	no	no	no	yes	yes	no	no	no	yes	yes	no	yes	yes	no	yes	yes	yes	no		no	no	yes	no	no	no	no	yes	yes
nursing	level 400	regular	23	christian	yes	no	no	yes	no	yes	no	yes	no	no	yes	no	yes	no	no	yes	yes	yes	yes	yes	yes	yes	yes	no	yes	yes	yes	yes	yes	yes	yes		yes	yes	yes	no	no	no	no	yes	no
nursing	level 300	regular	22	christian	yes	yes	yes	no	no	yes	no	yes	yes	yes	yes	no	no	no	no	yes	no	no	no	yes	yes	yes	no	no	yes	yes	no	no	no	no	no		no	no	no	no	no	no	no	yes	no
nursing	level 100	regular	19	muslim	no																																							yes
nursing	level 200	regular	20	muslim	no																																							no
nursing	level 200	regular	19	muslim	yes	yes	yes	yes	yes	no	no	no	yes	no	yes	no	yes	yes	yes	yes	yes	yes	yes	yes	yes	yes	yes	no	yes	yes	yes	yes	yes	no	no		yes	no	no	no	no	no	no	yes
nursing	level 100	regular	19	muslim	yes	no	yes	yes	no	no	yes	no	no	yes	no	no	yes	no	no	yes	no	no	no	no	no	no	yes	no	yes	no	no	no	no	yes	yes		no	no	no	no	no	no	no	yes	yes
physician asistant	level 200	regular	18	no religion	no																																							no
medicine	level 400	regular	23	christian	yes	no	yes	yes	no	yes	yes	yes	yes	yes	yes	no	yes	yes	yes	yes	yes	no	yes	yes	yes	yes	yes	no	yes	yes	yes	no	yes	yes	yes		no	yes	no	yes	no	no	no	yes	yes
medi-lab	level 100	regular	22	christian	yes	no	no	no	no	yes	no	yes	no	no	yes	no	yes	yes	yes	yes	yes	yes	yes	no	no	yes	yes	no	yes	no	no	no	no	no	no		no	no	no	no	no	no	no	yes	no
nursing	level 100	regular	20	christian	no																																							yes
midwifery	level 200	regular	18	christian	no																																							no
physician asistant	level 200	regular	19	christian	no																																							no
medi-lab	level 100	regular	19	muslim	no																																							yes
pharmacy	level 200	regular	22	muslim	no																																							no
nursing	level 400	regular	23	christian	yes	no	no	no	no	yes	no	yes	no	no	yes	no	yes	no	no	yes	yes	no	yes	yes	no	no	yes	no	yes	no	no	no	no	yes	no		no	yes	no	no	no	no	no	yes	yes
medi-lab	level 100	regular	18	muslim	no																																							yes
physician asistant	level 100	regular	25	christian	no																																							yes
physician asistant	level 100	regular	18	muslim	no																																							yes
medi-lab	level 100	regular	25	no religion	no																																							yes
medi-lab	level 300	regular	25	christian	yes	no	no	no	no	yes	no	yes	no	no	yes	no	yes	yes	yes	yes	yes	yes	yes	no	no	no	no	no	yes	yes	yes	yes	no	yes	yes		no	yes	no	no	no	no	no	yes	no
medicine	level 300	regular	23	no religion	yes	no	yes	yes	yes	yes	yes	yes	yes	yes	yes	no	yes	no	no	no	no	no	no	yes	yes	yes	yes	no	yes	yes	no	no	yes	yes	yes		no	yes	no	no	no	no	no	yes	no
pharmacy	level 200	regular	19	christian	no																																							yes
pharmacy	level 100	regular	18	christian	yes	no	yes	yes	no	no	no	no	no	no	no	yes	yes	no	no	no	yes	yes	no	no	no	no	yes	no	yes	no	no	no	no	no	no		no	no	no	no	no	no	no	yes
midwifery	level 400	regular	23	christian	yes	no	yes	yes	yes	yes	yes	no	yes	no	yes	no	yes	yes	yes	yes	yes	yes	yes	no	no	yes	yes	no	yes	yes	yes	yes	no	yes	yes		yes	no	no	no	no	no	no	yes	no
nursing	level 100	regular	20	no religion	no																																							no
nursing	level 200	regular	19	no religion	no																																							no
midwifery	level 300	regular	22	christian	yes	no	yes	no	no	yes	no	yes	no	no	no	yes	yes	no	no	no	no	yes	no	no	yes	no	no		yes	yes	no	no	yes	no	no		no	yes	no		no	no	no	yes	no
nursing	level 100	regular	23	muslim	yes	no	yes	no	yes	no	no	no	no	no	yes	no	yes	no	no	no	yes	yes	yes	no	no	no	yes	no	no	no	no	no	no	no	no		no	no	no	yes	no	no	no	yes
nursing	level 300	regular	23	muslim	yes	no	yes	yes	yes	yes	no	yes	yes	yes	yes	no	yes	no	no	yes	yes	no	yes	yes	yes	yes	yes	no	yes	yes	yes	no	no	yes	yes		yes	yes	no	no	no	no	no	yes	yes
medi-lab	level 300	regular	23	christian	yes	no	no	yes	yes	yes	no	yes	yes	yes	yes	no	yes	no	no	yes	yes	no	yes	no	no	yes	yes	no	yes	yes	no	no	yes	yes	no		yes	no	no	no	no	no	no	yes
medi-lab	level 200	regular	19	christian	no																																							yes
nursing	level 100	regular	18	christian	no																																							no
medi-lab	level 100	regular	22	christian	yes	no	yes	yes	no	no	no	no	no	no	no	yes	no	no	no	no	no	no	no	no	no	no	no	yes	yes	no	no	no	no	no	no		no	no	no	no	no	no	no	yes	yes
nursing	level 200	regular	20	muslim	yes	yes	yes	yes	no	no	no	no	yes	no	no	no	yes	no	no	no	yes	no	yes	yes	no	no	yes	no	yes	yes	no	no	no	no	no		no	no	no	no	no	no	no	yes	yes
medicine	level 100	regular	18	muslim	no																																							no
physician asistant	level 100	regular	18	christian	no																																							yes
medi-lab	level 100	regular	19	christian	no																																							yes
medi-lab	level 100	regular	18	christian	no																																							yes
physician asistant	level 200	regular	20	christian	no																																							yes
medi-lab	level 200	regular	20	muslim	no																																							no
midwifery	level 300	regular	22	christian	yes	no	no	yes	no	no	no	no	yes	no	yes	no	no	no	yes	no	yes	no	no	no	no	no	no	no	yes	yes	yes	no	no	no	yes		no	yes	no	no	no	no	no	yes	no
nursing	level 100	regular	18	christian	no																																							yes
medi-lab	level 100	regular	18	muslim	no																																							no
physician asistant	level 100	regular	18	christian	no																																							no
physician asistant	level 200	regular	18	christian	no																																							yes
midwifery	level 300	regular	25	christian	yes	no	yes	no	no	no	no	no	no	no	yes	no	no	yes	no	no	no	yes	yes	no	no	no	yes	no	yes	yes	no	no	no	yes	no		no	no	no	no	no	no	no	yes
physician asistant	level 200	regular	20	christian	no																																							no
nursing	level 400	regular	23	christian	yes	no	yes	yes	no	yes	no	yes	yes	yes	yes	no	yes	no	no	yes	yes	no	yes	yes	yes	yes	yes	no	yes	yes	yes	no	no	yes	yes		no	yes	no	no	no	no	no	yes	yes
medicine	level 100	regular	18	christian	yes	no	yes	yes	yes	no	no	no	no	no	no	yes	no	no	no	yes	no	yes	no	no	no	no	yes	no	no	yes	no	no	no	yes	yes		no	no	no	no	no	no	no	yes	yes
physician asistant	level 100	regular	25	christian	no																																							yes
nursing	level 300	regular	20	christian	yes	yes	yes	no	no	no	no	yes	no	no	yes	no	yes	no	yes	no	yes	no	no	yes	no	no	yes	no	yes	yes	yes	yes	no	yes	yes		yes	yes	yes	no	no	no	no	yes	no
nursing	level 300	regular	25	christian	yes	yes	yes	yes	no	yes	no	no	yes	yes	no	no	yes	no	no	yes	yes	no	yes	yes	yes	yes	yes	no	yes	yes	yes	yes	yes	no	no		no	yes	no	no	no	no	no	yes	yes
physician asistant	level 200	top-up	19	no religion	no																																							no
medi-lab	level 100	regular	19	christian	yes	no	yes	yes	no	no	no	no	no	no	no	yes	no	no	no	no	no	no	no	no	no	no	no	yes	no	no	no	no	no	no	no		no	no	no	yes	no	no	no	yes	yes
medi-lab	level 400	regular	25	christian	no																																							yes
medi-lab	level 300	regular	24	christian	yes	no	yes	yes	no	yes	no	no	no	no	yes	no	yes	no	no	yes	yes	no	yes	yes	no	no	yes	no	yes	yes	no	yes	yes	yes	yes		no	yes	no	no	no	no	no	yes	yes
midwifery	level 100	regular	19	no religion	no																																							yes
medi-lab	level 400	regular	24	christian	yes	yes	yes	yes	yes	yes	yes	no	yes	yes	yes	no	yes	no	no	yes	yes	no	yes	yes	yes	yes	yes	no	yes	yes	yes	yes	yes	yes	yes		yes	yes	yes	no	no	no	no	yes	yes
medi-lab	level 200	regular	20	muslim	yes	no	yes	yes	no	yes	yes	no	no	yes	no	no	no	no	no	no	no	yes	no	no	no	no	yes	no	yes	no	no	no	no	no	no		no	yes	no	no	no	yes	no	no	no	18	no	no	no
midwifery	level 300	regular	31	christian	yes	no	no	no	no	no	yes	yes	no	no	yes	no	yes	no	no	yes	no	no	no	yes	yes	no	yes	no	yes	yes	no	yes	yes	no	yes		no	no	yes	no	yes	no	no	no	yes		no	no	yes
midwifery	level 100	regular	20	christian	yes	no	yes	no	no	no	no	no	yes	no	no	no	no	no	no	no	no	no	no	no	no	no	no	yes	yes	no	no	no	no	no	no		no	no	no	no	no	no	no	yes
medicine	level 100	regular	18	christian	yes	no	yes	no	no	no	no	no	no	no	no	yes	no	no	no	no	yes	yes	no	no	no	no	no	no	no	no	no	no	no	no	no		no	no	no	yes	no	no	no	yes
nursing	level 200	regular	19	christian	no																																							yes
physician asistant	level 300	regular	19	muslim	yes	no	no	no	no	yes	no	no	no	no	no	yes	yes	no	no	yes	yes	yes	yes	yes	yes	yes	yes	no	yes	yes	no	no	yes	no	no		no	yes	no	no	no	no	no	yes	yes
medi-lab	level 200	regular	20	christian	no																																							yes
nursing	level 100	regular	26	christian	no																																							yes
medicine	level 100	regular	19	christian	no																																							yes	yes
nursing	level 100	regular	20	christian	no																																							no
nursing	level 100	regular	20	christian	no																																							yes
nursing	level 100	regular	18	christian	yes	no	no	no	yes	no	no	yes	no	yes	yes	no	yes	no	no	yes	yes	yes	no	no	no	yes	yes	no	yes	yes	no	no	no	yes	no		no	no	no	no	no	no	no	yes	yes
medi-lab	level 200	regular	20	muslim	no																																							yes
medi-lab	level 200	regular	21	christian	no																																							yes
pharmacy	level 200	regular	19	muslim	no																																							yes
physician asistant	level 100	regular	18	christian	no																																							yes
nursing	level 300	regular	22	christian	no																																							yes
pharmacy	level 100	regular	18	muslim	no																																							no
nursing	level 400	regular	19	christian	yes	no	yes	yes	yes	no	yes	no	no	no	yes	no	yes	no	no	no	yes	no	yes	no	no	no	yes	no	yes	no	yes	no	no	yes	no		no	no	no	no	no	no	no	yes	yes
medi-lab	level 200	regular	20	christian	yes	no	yes	yes	yes	no	no	no	yes	yes	no	no	no	no	no	yes	yes	no	yes	no	no	no	yes	no	yes	no	no	no	no	no	no		no	yes	no	no	no	no	no	yes	yes
nursing	level 100	regular	19	muslim	no																																							yes
physician asistant	level 200	regular	20	christian	no																																							no
nursing	level 300	regular	24	no religion	no																																							no
nursing	level 200	regular	22	christian	yes	no	yes	no	no	no	no	no	no	yes	yes	no	yes	no	no	no	yes	no	no	no	no	yes	yes	no	yes	yes	no	no	no	no	yes		yes	yes	yes	no	no	no	no	yes	no
nursing	level 200	regular	21	christian	no																																							yes
medi-lab	level 400	regular	21	christian	yes	no	yes	no	no	no	no	yes	no	no	no	yes	yes	yes	yes	no	no	yes	yes	no	no	no	yes	no	yes	yes	yes	yes	no	yes	no		no	no	no	no	no	no	no	yes	no
physician asistant	level 100	regular	18	christian	no																																							yes
pharmacy	level 200	regular	19	muslim	no																																							yes
medi-lab	level 300	regular	20	christian	yes	yes	no	no	no	no	no	yes	no	no	no	yes	yes	no	no	no	yes	no	yes	no	no	no	no	no	yes	yes	yes	yes	yes	yes	yes		yes	yes	yes	no	no	no	no	yes	yes
medi-lab	level 100	regular	18	christian	yes	no	no	yes	yes	no	no	yes	no	no	yes	no	yes	no	no	no	no	yes	no	no	no	no	yes	no	yes	yes	no	no	no	no	no		no	no	no	no	no	no	no	yes	yes
nursing	level 100	regular	18	christian	no																																							no
midwifery	level 300	regular	25	christian	no																																							yes
nursing	level 100	regular	18	christian	no																																							yes
nursing	level 100	regular	19	christian	no																																							no
nursing	level 200	regular	20	christian	no																																							no
medicine	level 100	regular	18	muslim	no																																							no
midwifery	level 400	regular	25	christian	yes	no	yes	no	no	yes	no	no	no	yes	no	no	yes	yes	no	no	no	no	no	no	no	yes	yes	no	no	yes	no	no	yes	no	no		no	no	no	no	no	no	no	yes	yes
nursing	level 300	regular	23	christian	no																																							no
medicine	level 300	regular	26	christian	yes	no	yes	yes	no	yes	yes	yes	no	yes	yes	no	no	no	no	yes	yes	no	no	no	yes	yes	yes	no	yes	yes	yes	yes	yes	yes	yes		yes	yes	yes	no	no	no	no	yes	no
nursing	level 200	regular	21	christian	yes	no	yes	yes	no	no	yes	no	yes	yes	yes	no	yes	no	no	yes	yes	no	no	no	no	yes	yes	no	yes	yes	no	no	no	yes	no		no	yes	yes	no	no	no	no	yes
nursing	level 200	regular	20	christian	no																																							yes
nursing	level 300	regular	22	christian	yes	no	yes	yes	no	yes	no	yes	yes	yes	yes	no	yes	no	no	yes	yes	no	yes	no	no	yes	yes	no	yes	yes	no	yes	yes	yes	no		no	yes	no	no	no	no	no	yes	yes
midwifery	level 300	regular	24	christian	yes	yes	no	no	no	no	no	no	yes	no	yes	no	yes	no	no	yes	yes	no	no	no	no	no	yes	no	yes	yes	no	yes	no	yes	yes		no	no	no	no	no	no	no	yes	no
nursing	level 200	regular	23	christian	no																																							yes
pharmacy	level 100	regular	19	christian	no																																							yes
nursing	level 100	regular	19	christian	no																																							yes
nursing	level 400	regular	25	christian	yes	no	yes	yes	yes	yes	no	yes	yes	yes	yes	no	yes	no	no	yes	yes	yes	yes	yes	yes	yes	yes	no	yes	yes	no	yes	yes	yes	no		no	yes	no	no	no	no	no	yes	yes
medi-lab	level 100	regular	20	christian	no																																							yes
midwifery	level 400	regular	24	christian	yes	no	no	no	no	yes	no	yes	no	no	no	yes	no	yes	no	no	yes	yes	yes	no	no	yes	no	no	yes	no	yes	yes	no	yes	yes		no	no	no	no	no	no	no	yes	yes
nursing	level 100	regular	19	muslim	no																																							yes
nursing	level 100	regular	18	muslim	no																																							yes
pharmacy	level 300	regular	23	christian	yes	no	yes	yes	no	yes	no	no	yes	no	no	no	yes	no	no	no	yes	yes	yes	yes	no	no	yes	no	yes	yes	no	no	yes	no	no		no	no	no	no	no	no	no	yes	no
nursing	level 200	regular	22	christian	yes	no	yes	yes	yes	no	no	yes	yes	no	no	no	yes	no	no	yes	yes	no	yes	no	no	no	no	no	yes	no	no	no	yes	no	no		no	yes	no	no	no	no	no	yes	no
midwifery	level 100	regular	20	christian	no																																							no	yes
medicine	level 300	regular	21	christian	yes	no	yes	yes	no	yes	no	no	yes	yes	yes	no	yes	no	no	yes	yes	no	yes	yes	yes	yes	yes	no	yes	yes	no	yes	yes	no	no		no	yes	no	no	no	no	no	yes	yes
nursing	level 200	regular	25	muslim	yes	no	yes	yes	no	no	no	no	yes	no	no	no	yes	no	no	yes	no	yes	no	no	no	yes	yes	no	yes	yes	no	no	no	no	no		no	no	no	no	no	no	no	yes	yes
nursing	level 100	regular	19	christian	yes	no	yes	no	no	no	yes	no	yes	yes	no	no	no	no	no	no	yes	yes	no	no	no	no	yes	no	no	yes	no	yes	no	no	no		no	yes	no	no	no	no	no	yes	yes
medi-lab	level 100	regular	19	no religion	no																																							yes
medicine	level 400	regular	24	muslim	yes	yes	no	no	no	yes	yes	yes	yes	yes	yes	no	yes	no	no	yes	yes	no	no	no	yes	yes	yes	no	yes	yes	no	yes	yes	no	no		no	yes	no	no	no	no	no	yes	yes
medi-lab	level 100	regular	18	christian	no																																							no
medicine	level 100	regular	20	christian	yes	no	yes	yes	no	no	no	no	yes	no	no	no	no	no	no	no	yes	no	no	no	no	no	yes	no	yes	yes	no	no	no	no	no		no	no	no	no	no	no	no	yes	no
nursing	level 100	regular	18	christian	no																																							no
nursing	level 300	regular	22	christian	no																																							yes
nursing	level 100	regular	19	christian	no																																							yes
medi-lab	level 300	regular	20	christian	yes	no	yes	yes	no	yes	no	no	yes	yes	yes	no	no	no	no	yes	yes	no	yes	no	yes	no	yes	no	yes	yes	no	yes	yes	no	no		no	yes	yes	no	no	no	no	yes
nursing	level 100	regular	20	muslim	no																																							yes
medi-lab	level 100	regular	18	christian	no																																							yes
midwifery	level 200	regular	21	christian	yes	no	no	yes	yes	no	no	yes	no	no	yes	no	yes	no	no	yes	yes	no	no	no	no	yes	yes	no	no	no	no	yes	no	no	no		no	no	no	no	no	no	no	yes	no
medi-lab	level 200	regular	19	christian	yes	no	yes	yes	no	no	no	no	yes	yes	yes	no	yes	no	no	yes	yes	no	yes	yes	yes	yes	yes	no	yes	yes	no	yes	yes	no	yes		no	yes	no	no	no	no	no	yes	no
medi-lab	level 100	regular	19	christian	yes	no	no	no	yes	no	no	yes	no	no	yes	no	yes	no	no	no	yes	yes	yes	no	no	no	yes	no	yes	yes	no	yes	no	yes	no		no	yes	no	no	no	no	no	yes	no
medicine	level 200	regular	21	christian	yes	no	no	yes	no	yes	no	no	no	no	no	yes	no	no	no	no	no	yes	yes	no	no	no	yes	no	yes	yes	no	yes	yes	yes	yes		yes	no	no	no	no	no	no	yes	no
nursing	level 300	regular	20	muslim	yes	no	yes	yes	yes	yes	no	no	no	no	yes	no	yes	yes	yes	yes	yes	yes	yes	yes	yes	yes	yes	no	yes	yes	yes	yes	no	yes	no		no	yes	no	no	no	no	no	yes	yes
midwifery	level 300	regular	24	christian	yes	no	yes	no	no	no	no	no	no	no	no	yes	yes	yes	yes	yes	yes	no	yes	no	yes	no	yes	no	yes	yes	no	yes	no	yes	yes		no	yes	no	no	no	no	no	yes	yes
medicine	level 100	regular	18	no religion	no																																							no
nursing	level 200	regular	19	christian	no																																							no
medi-lab	level 100	regular	22	christian	yes	no	no	no	no	yes	no	yes	no	no	no	yes	yes	no	no	no	no	yes	no	no	no	no	yes	no	no	no	no	no	no	no	no		no	no	no	yes	no	no	no	no
medicine	level 300	regular	22	christian	yes	no	yes	yes	no	yes	no	yes	yes	yes	no	no	yes	no	no	yes	yes	no	no	no	yes	yes	no	no	yes	yes	no	no	yes	no	no		no	yes	no	no	no	no	no	yes	yes
medi-lab	level 100	regular	19	muslim	yes	no	no	yes	yes	no	no	no	yes	yes	no	no	no	no	no	yes	yes	yes	no	no	no	yes	yes	no	yes	no	yes	no	no	yes	no		no	yes	no	no	no	no	no	yes	no
nursing	level 200	regular	22	christian	yes	no	yes	yes	yes	no	no	no	no	no	yes	no	yes	no	no	yes	yes	no	yes	no	no	no	yes	no	yes	yes	no	no	no	no	no		no	yes	no	no	no	no	no	yes
nursing	level 300	regular	24	christian	yes	no	no	no	no	no	yes	yes	no	no	yes	no	yes	yes	yes	yes	yes	yes	yes	yes	yes	yes	yes	no	yes	yes	no	yes	yes	yes	yes		no	yes	no	no	no	no	no	yes	yes
nursing	level 300	regular	24	christian	yes	no	yes	no	no	no	no	no	yes	no	no	no	yes	yes	yes	no	no	no	no	no	no	no	yes	no	yes	yes	no	no	no	yes	no		no	no	no	no	no	no	no	yes	no
medicine	level 400	regular	23	christian	yes	no	yes	yes	no	yes	yes	yes	yes	yes	yes	no	yes	no	no	yes	yes	no	no	no	yes	yes	yes	no	yes	yes	no	yes	yes	yes	yes		no	yes	no	no	no	no	no	no	no
medi-lab	level 200	regular	21	christian	no																																							no
physician asistant	level 200	regular	19	christian	no																																							yes
nursing	level 300	regular	21	christian	yes	yes	yes	yes	yes	yes	no	yes	yes	yes	yes	no	yes	yes	yes	yes	yes	yes	yes	yes	yes	yes	yes	no	yes	yes	yes	yes	yes	yes	yes		yes	yes	yes	no	no	no	no	yes	no
medi-lab	level 100	regular	24	muslim	yes	no	yes	yes	no	no	no	no	yes	yes	yes	no	yes	no	yes	yes	yes	yes	yes	yes	yes	yes	yes	no	yes	yes	no	yes	yes	yes	yes		yes	yes	yes	no	no	no	no	yes	no
nursing	level 100	regular	23	christian	yes	no	yes	yes	yes	no	no	no	yes	no	yes	no	yes	no	no	yes	yes	no	no	no	no	yes	yes	no	yes	yes	no	no	no	no	no		no	no	no	no	no	no	no	yes
pharmacy	level 300	regular	22	no religion	yes	no	no	no	no	yes	no	no	no	no	no	yes	no	no	no	no	no	no	no	no	no	no	no	yes	no	no	no	no	no	no	no		no	no	no	yes	no	no	no	yes
medi-lab	level 200	regular	21	christian	no																																							yes
nursing	level 100	regular	21	christian	yes	no	no	yes	yes	no	no	no	no	yes	yes	no	yes	no	no	no	no	no	no	no	no	no	yes	no	yes	no	no	no	yes					yes	no	no	no	no	no	yes	no
midwifery	level 300	regular	21	christian	yes	yes	yes	no	yes	no	yes	no	no	no	yes	no	yes	yes	yes	no	yes	no	no	no	yes	no	yes	no	yes	yes	no	no	no	yes	no		no	yes	no	no	no	no	no	yes	yes
nursing	level 200	regular	22	christian	no																																							no
nursing	level 100	regular	19	muslim	no																																							yes
medicine	level 200	regular	19	christian	yes	no	yes	yes	no	no	no	no	no	yes	no	no	yes	no	no	yes	yes	no	no	no	no	no	yes	no	yes	yes	no	no	no	no	no		no	yes	no	no	no	no	no	yes	yes
physician asistant	level 100	regular	18	muslim	no																																							no
nursing	level 100	regular	18	christian	no																																							no
physician asistant	level 200	regular	19	christian	yes	no	no	no	no	yes	no	yes	no	no	no	yes	no	no	no	no	no	no	no	no	no	no	no	yes	no	no	no	no	no	no	no		no	no	no	yes	no	no	no	yes	no
pharmacy	level 200	regular	19	christian	yes	no	no	yes	no	no	no	no	no	no	no	yes	no	no	no	no	no	no	no	no	no	no	yes	no	yes	yes	no	no	yes	no	no		no	no	no	no	no	no	no	yes	yes
nursing	level 100	regular	18	christian	yes	yes	yes	no	no	yes	no	no	no	no	yes	no	yes	no	yes	yes	yes	no	no	yes	no	no	yes	no	yes	no	no	no	no	no	no		no	yes	no	no	no	no	no	yes	yes
pharmacy	level 100	regular	18	christian	no																																							no
medicine	level 300	regular	21	muslim	yes	no	no	yes	yes	yes	no	no	no	yes	yes	no	yes	no	no	yes	yes	no	yes	no	yes	yes	yes	no	yes	yes	no	no	no	yes	yes		yes	yes	yes	no	no	no	no	yes	no
nursing	level 200	regular	21	christian	yes	no	yes	yes	yes	no	no	no	yes	yes	no	no	yes	yes	yes	yes	yes	yes	yes	no	no	yes	yes	no	yes	yes	yes	yes	yes	yes	yes		no	yes	no	no	no	no	no	yes	yes
nursing	level 200	regular	21	christian	yes	yes	yes	yes	no	yes	no	no	yes	yes	no	no	yes	no	no	no	no	no	no	no	no	no	no	no	yes	yes	no	no	no	no	no		no	no	no	no	no	no	no	yes
nursing	level 100	regular	21	christian	yes	no	yes	yes	no	no	no	no	no	no	no	yes	no	no	no	no	no	no	no	no	no	no	no	yes	no	no	no	no	no	no	no		no	no	no	yes	no	no	no	yes	yes
physician asistant	level 300	regular	22	muslim	yes	no	no	yes	no	yes	no	no	no	yes	yes	no	yes	no	no	yes	no	no	no	no	no	no	yes	no	yes	yes	no	no	no	no	no		no	yes	no	no	no	no	no	yes	no
nursing	level 100	regular	19	christian	yes	no	no	yes	no	no	no	no	no	no	no	yes	no	no	no	yes	yes	no	no	no	no	no	no	no	no	no	no	no	no	no	no		no	no	no	yes	no	no	no	yes
medi-lab	level 200	regular	19	christian	yes	no	no	yes	yes	no	no	yes	no	no	no	yes	no	no	no	no	no	no	no	no	no	no	yes	no	yes	no	no	no	no	no	no		no	no	no	no	no	no	no	yes
medi-lab	level 100	regular	19	christian	no																																							yes
nursing	level 400	regular	25	muslim	yes	no	no	yes	no	yes	no	yes	yes	yes	yes	no	yes	yes	yes	yes	yes	yes	yes	yes	yes	yes	yes	no	yes	yes	yes	yes	yes	yes	yes		yes	yes	yes	no	no	no	no	yes
nursing	level 100	regular	18	muslim	no																																							no
medicine	level 400	regular	22	christian	yes	no	yes	yes	no	yes	yes	yes	yes	yes	yes	no	yes	no	no	yes	yes	no	yes	no	no	yes	yes	no	yes	yes	no	yes	yes	yes	no		no	yes	no	no	no	no	no	yes	no
medi-lab	level 300	regular	21	christian	yes	no	no	yes	yes	no	yes	no	yes	no	no	no	no	no	no	no	no	no	no	no	no	no	no	yes	yes	no	no	no	no	no	no		no	no	no	no	no	no	no	yes	yes
medi-lab	level 400	regular	23	muslim	yes	no	yes	yes	yes	yes	no	no	yes	no	no	no	yes	no	no	no	yes	no	no	no	no	no	yes	no	yes	yes	no	yes	yes	no	no		no	no	yes	no	no	no	no	yes	yes
medi-lab	level 100	regular	20	no religion	no																																							yes	yes
nursing	level 200	regular	18	muslim	no																																							yes
nursing	level 400	regular	25	muslim	yes	no	yes	yes	yes	yes	yes	yes	no	no	yes	no	yes	yes	yes	yes	yes	yes	yes	yes	yes	yes	yes	no	yes	yes	no	yes	yes	no	no		no	no	no	no	no	no	no	yes	no
nursing	level 400	regular	24	muslim	yes	no	no	no	no	yes	no	yes	yes	yes	yes	no	yes	no	no	yes	yes	no	yes	yes	yes	yes	yes	no	yes	yes	yes	yes	yes	yes	no		no	yes	no	no	no	no	no	yes
medicine	level 400	regular	20	christian	yes	no	yes	no	no	yes	yes	yes	yes	yes	yes	no	yes	no	yes	yes	yes	no	yes	no	yes	yes	yes	no	yes	yes	no	yes	yes	no	no		no	yes	no	no	no	no	no	yes	no
medi-lab	level 400	regular	25	christian	yes	no	no	no	no	yes	no	yes	yes	yes	yes	no	no	no	no	yes	yes	yes	yes	yes	yes	yes	yes	no	yes	yes	no	no	yes	yes	yes		no	yes	no	no	no	no	no	yes	no
medicine	level 100	regular	18	christian	no																																							no
nursing	level 400	regular	26	christian	no																																							no	yes
medicine	level 100	regular	18	christian	no																																							yes
medicine	level 200	regular	19	christian	yes	no	no	no	no	yes	yes	no	no	no	no	yes	no	yes	yes	yes	no	yes	yes	yes	yes	no	yes	no	yes	yes	yes	no	no	yes	yes		no	no	no	no	no	no	no	yes	yes
[truncated: 52 more columns]
